# Supplementary material for: Phytochelatin synthase is required for tolerating metal toxicity in a basidiomycete yeast and is a conserved factor involved in metal homeostasis in fungi
Source: Fungal Biol Biotechnol. 2015 Mar 28;2:3. doi: 10.1186/s40694-015-0013-3 (PMC4410428; doi:10.1186/s40694-015-0013-3)
Supplement: Supplementary file 2 — Alignment of a fragment of the predicted amino acid sequences of putative phytochelatin synthase homologs in fungi. [file 40694_2015_13_MOESM2_ESM.txt]

>Cronartium quercuum              
TIDRSKPSFYQRKLP-DGCIPFTSEAGKSLFREALDEGHLDAFFPLSSQLVTQHEPSFCGLASLCTVLNALKVDPRRVWK
YPWRWYEQDMLDCCRPLEA--VQRVGITLSEFNCLARCNGLAVRTASPPPLTKSESEFGKSPRLTLEEFRREIEAAT---
TTSNSFMVVSFSRAALGQT-GSGHFSPIAAYAPSQD-RVLVLDVARFKYPSYWVTVEELYEAMRP-IDPATGLARGFSVL
SSV
>Melampsora larici-populia            
KPDRSQISFYQRQLP-DGCIPFTSEAGKSLFRQALDSGHLEAFFPLSSQLVTQHEPSFCGLASLCTVLNALGVDPRRVWK
HPWRWYEQDMLDCCRPLEA--VQRVGITLSEFNCLARCNGLRVYSSYPQLSNESDHSSG----ISLEQFRAQIEEST---
RTPSSFMVVSFSRSALGQT-GDGHFSPIAGYDPTTE-RVLVLDVARFKYPSYWVKLEDLYNAMRP-VDSATGLPRGFSVL
S--
>Puccinia graminis              
EKSNPARSFYQRQLP-ESCLSFTSDRGKALFRSALADGHLESFFPLASQLVTQHEPSFCGLATLCTVLNALGVDPKRVWK
HPWRWFEQDMLDCCRPLES--IRKNGITLAEFNCLARCNGLALTSRSPPIGPPEDDPIGYQK--GLQEFRSQVATTT---
ALSSAFLVVSFCRASLGQT-GTGHFSPVAGYSAEED-RVLVLDVARFKYPSYWVGLEDLYKSMIP-VDPASQRPRGYTIL
SYS
>Puccinia graminis        
NQLNTEETFYQRQLP-KSCVSFTSDQGKGVFRSALAEGHLESFFPLASQLVTQHEPAFCSLATLCTVLNALEVDPKQVWK
HPWRWFDQEMLDSDQSLES--IRKNGITLAEFNSMARRNGLALTSRSPPTGNQED--VMYQS--GLQEFRSHVAKVT---
SQSSAFLIVSFCRESLGQT-GTGHFSPVAGYSPEHD-QVLVLEVARFKYPSYWVGLEDLYKSMIP-IDPVSQRPRGYTIL
SHS
>Wilcoxina mikolae             
PTPPVVSSFYMRELPKDKLVGYDTPEGKKLFKAALLEGGLEAFFPLSQQFLTQDEPAFCGLGTLCMILNALKIDPAATWR
KPWRWFTQEMLDCCRPLEW--VKQNGITLAEFTCLAKCNGLDATTR-------------FADQTSFEEFEQAVKDCT---
HSTEQLLAVSYSRASLGQT-GAGHFSPAGGYTSENGGMVLILDVARFKYPSYWVPIRALYEALIP-YDAATNQPRGYCIL
RRP
>Pyronema confluens       
EGKKVKESFYMRELPTDKLVGYESPEGKELFKAALMEGGLEAFFPLSQQFLTQNEPAFCGLGTLCMILNALKIDPAATWR
KPWRWFTQEMLDCCRPLDW--VKENGITLAEFTCLAKCNGLDASTR-------------FADETSFAEFERAVRACT---
FSTGQLMAVSYSRATLGQT-GSGHFSPVGGYTSKNGGMVLILDVARFKYPSYWVPISTLYSALLP-PDAVSNQPRGYSIL
RRP
>Tuber melanosporum               
ATRQSQTSFYMRELPKEHLIGYDTPEGKRLFAKALAEGGLEAFFPLSQQFLTQNEPAYCGIGTLCMILNALKVDPTVTWR
KPWRWFTQEMLDCCQPLEV--VKEKGITLAEFSCLAKCNGLEAVTR-------------FADSTSFEAFHQAVKVCT---
FSADQLMAVSYSRASLGQT-GLGHFSPVGGYTSENGGMVLILDVARFKYPSYWVPIRMLFEALIP-KDPVTNQPRGYSML
RRH
>Ascobolus macrogynus             
TPRIADASFYMRTLPTNLLVGYETKEGKQLFRKALDEGGLEAFFPLSQQFLTQEEPAYCGIGTLCMILNALKVDPAKTWR
KPWRWFTQEMLDCCRPLED--VKKKGITLAEFACLARCNGLDATTR-------------FANKITFEEFHEDVKKSA---
SSEDSFIAVSYSRASLGQT-GSGHFSPIGGYCSDKGGMVLILDVARFKYPSYWVPIQRLFESLQP-IDAETGQPRGYSIL
RKS
>Rhodosporidium toruloides        
PLLASQTSFYKRPLP-ETCIAFNSPEGKRLFAKALAEGNMESYFLLAPQMVTQNEPAYCALGTLVQILNSLEVDPQRKWK
GGWRWYDQNMLDCCRPLTD--IAVDGLTLPEFACLARCNGLRARIAQPVL-DSS----PAQREEALASFRRDLKDVS---
RGKG-IMAFSYSRRTLGQT-GDGHFSPIGALCEEED-MVLILDVARFKYPSYWIPASLAYESMLP-LDKATGQPRGYAVL
EVA
>Sporobolomyces sp.       
PPSLASKSFYKRPLP-PTCVPFNSPRGRQLFAQALTEDHLDSYFLLSQHFLTQNEPAYCALGTLAMILNAFELDPQRVWK
GPWRFYDQNMLDCCRPLAD--IAQVGLTLSEFACLARCNGLRASVVSPRV-ETLESLSRSSRQAGLEQFRHDLKKAS---
RGQG-TMAISYSRQALGQT-GTGHFSPVGAYSERDD-QVLILDVARFKYPSYWIPAELAFDSMIP-IDDATGQPRGYVML
DVA
>Heterogastridium pycnidiodeum      
LPRPISPSFYKRPLP-DSCISFSSELGKQYFSQALSQGGMDSYFSLASQFLTQNEPAFCGLGTLCMILNALEIDPRRKWK
GPWRWYEQEMLDCCRPLNE--VAKHGITLSEFVCLSRCNGLVSKKGGPTL-NSTP----EEDEKEYQKFKQDLLSSC---
HETS-MIAISYSRKTLGQT-GDGHFSPIGGYSQKDD-MVLILDVARFKYPSYWISSRLAWESMKP-LDKSTELPRGYVVM
SPS
>Schizosaccharomyces cryophilus                   
PPVFNNKTFYKRTLP-SQCLAFDSHEGKQVFLRALQEGHMENYFSLAQQMVTQNEPAFCGLGTLCMILNSLKVDPGRLWK
GSWRWYDQNMLDCCRSLTD--IERDGVTLEEFSCLANCNGLQTVTK-------------CVKDVSFEEFTRDLITCS---
TQEDKIMAISFCRKVLGQT-GDGHFSPVGGFSEKDS-KILILDVARFKYPSYWVDLEMMYKSMFP-LDATNHQPRGYVIL
EPM
>Schizosaccharomyces octosporus                      
LPVFNNKSFYKRTLP-PQCLAFDSHQGKQVFLKALQEGHMENYFTLAQQMVTQNEPAFCGIGTLCMILNSLKVDPGRLWK
GSWRWYDQDMLDCCRSLKD--IERDGITLEEFSCLANCNGLQTVTK-------------SVKDVSFEEFLKDLMICS---
TQTGKIMAISFSRKVLGQT-GDGHFSPVGGYSEKDG-KVLILDVARFKYPSYWVDLEMMYKSMFP-LDATNNQPRGYVLL
EAM
>Schizosaccharomyces pombe                
AVGQLKKSFYKRQLP-KQCLAFDSSLGKDVFLRALQEGRMENYFSLAQQMVTQNEPAFCGLGTLCMILNSLKVDPGRLWK
GSWRWYDQYMLDCCRSLSD--IEKDGVTLEEFSCLANCNGLRTITK-------------CVKDVSFDEFRKDVISCS---
TIENKIMAISFCRKVLGQT-GDGHFSPVGGFSESDN-KILILDVARFKYPCYWVDLKLMYESMFP-IDKASGQPRGYVLL
EPM
>Schizosaccharomyces japonicus               
AVNSVPRTFYKRQLP-SQCTAFDSTEGKRLFMQALQEGGMENYFSLAQQFVTQNEPAFCGLGTLCMILNSLKVDPGRLWK
GAWRWYDQDMLDCCRSLSN--IKKDGITIEEFSCLAACNGLSAQMK-------------RADNVTLEDFRRDLVKCS---
TITDCIMAVSYSRKALGQT-GDGHFSPVGGISFKDD-KVLILDVARFKYPSYWVDSKLLYESLLP-LDKTSGKPRGYVIL
RPL
>Wallemia sebi                
ALAKPTASFYKRPLP-PKCTSFTSSRGKEMFANALLEGNMEAYFPLASQFITQNEPAYCGLGSLVMILNALGQDPGRRWK
GPWRWYEQEMLDCCRSLQS--VAETGISLTEFTCLARCNGLKADVQ-------------PAP-MGIDKFREDVKLAS---
RSSGTFMVLSYSRKSLGQT-GDGHFSPVGGYSEAHD-SLLLLDVARFKYPSYWTSIEDAYEATLP-LDKVTGQPRGYTLL
SPV
>Saitoella complicata              
APAPPSSSFYKRSLP-ASCIPFDSPDGKKFFAKALVEGTMESYFPLAQQFLTQNEPAYCGIGTLCMILNALNVDPGRQWK
GPWRWYEQEMLDCCRPLAD--IKESGITLAEFACLAKCNSLHERTH-------------YATSTSLEQFRRDIELAS---
TTPSVHMAISYSRKALSQT-GTGHFSPIGGYSRKDD-MVLVLDVARFKYPCYWVSVELLWKALAE-VDPVSGVSRGYSIL
SPN
>Catenaria anguillulae               
SLSP---SFYKRDLP-PTCIDYASKEGKDLFKQALNEGNMESYFRLASQFTTQSEPAYCGLGTLCMVLNALGVDPQRQWK
GPWRWFEDSMLDCCRPLEQ--VKKSGITLSEFGCLAVCNGLVAKVHR-------------ADTVTASHFLRAIQHTS---
TQEDKVLCVSYHRGTLGQT-GAGHFSPIAGYCAERN-MVLLMDVARFKYPPHWVSVDLLWSALLP-HDSETGKPRGYVIL
HRR
>Allomyces macrogynus               
VAAPALASFYKRALP-PTCIDFASPVGKDLFRCALNEGNVEGYFRLASQFTTQSEPALCGPSTLCMVLNALGVDPQRQWK
GVWRWYDDTMLDCCRPMEE--IKRTGITLGEFGCLAMCNGLSAKVYR-------------GDRVTKAKFLRDIQRTS---
ATEDEVLCVSFSRSVLSQT-GDGHFSPVAGYCRETN-MVLILDVARFKYPPYWVSVDLLWDALLP-CDSVTQKPRGYVVL
SRN
>Batrachochytrium dendrobatidis       
STDVSNPTFYKRALP-VSCIALHTQQGKALFRESLDQDYMESYFILSMQFLTQSEPAFCGLSSLCMVLNALEMDPLRTWK
GVWRWYDESMLDCCRSLKE--IRETGISIAEFVCLAQCNGLTAHLHRPG----------GDS--TYDNFLKQLKQACQ--
SPD-IHMVVSYDRKALGQT-GTGHFSPIGGYNETKN-MVLILDVARFKYPPYWVSTDLLWESMKP-LDLSTNKSRGYVIL
SRG
>Piromyces sp. E2             
INLNNRKSLYKRQLP-DTCVPFHSEEGKEIFKEALKEKNLECYFMFSIHLLTQSELTYCGLSSLCIILNALEVDPMYPWK
GGWRFYTDYNIRCPPHIDREIIDIQGITLEQFSDLAKFNFLEEVKFCR------------ASNITKEEFIKDVERISK--
QTR-EVMTLNFARNVIKQT-GQGHVCSLGGYNKKRR-MALLLDVARHKYPVYWVPIDLLWDAINT-IDNETGISRGYCIV
KNP
>Rhodotorula graminis            
PPLVPQRSFYKRPLP-PSCTAFASPEGKQLFAKALAAGTMESYFILAPQMVTQNEPAFCALGTLVQILNSLGVDPQRRWK
SGWRWYDQDMLDCCRPLSD--VAQVGLTLSEFACLSRCNSLDAVVHSPLL-DAAG--GAAEREAGLARFRDDLRETS---
RGKG-VMALSYSRATLGQT-GDGHFSPIGGYCEEDD-MVLILDVARFKYPSYWVPTRLAYDSMLP-LDKATGQPRGYVVL
DVA
>Catenaria anguillulae    
QTQLLSSTFYRRPLP-SHLMAFTSKEGKRLFKEALAAGYAENYFSLAGTFTTQSEPAYCGLGSLAMVLNALEVDPKKRWK
GSWRWYSEEMLECCAPLDV--VKSKGITFKEFSCMAKCNGLTVIAKRGDE-------------VTLDEFIADLKASTSNA
FPTETHMVVSFSRKALGQT-GDGHFSPVTVFHPQSN-KLLVLDVAMFKYPSYFVDVELLYQSMQM-VDKETGLPRGYFLL
QKR
>Gonapodya prolifera                
--DLLSRTFYRRALP-PNLISFTSTHGKRLFREALLDGRGESYFSLVGNFTSQSHPALCGLGSLAMVLNALEVDPKRRWK
GVWRWWSDEMLNLCTPLSK--IQRRGVTFRDFECIAKRNGLTVIPRRYDN-------------TTYIEFLQDIELTSTS-
--PDVLMVASFSRKAMGCT-GDGHFSPVCAYHRGED-RVLVLDVARFKYPSYFASTRELYEAMKP-IDKETNLPRGYFLL
R--
>Spizellomyes punctatus             
HEKEQSTTFYRRELP-PHLHSFTSPAGRALFKECVQAGQAEIYFSLSGNFVMQSEPAFCGLGSLAMVLNALAVDPGKRWK
GVWRWYSDDMLECCAPLTQ--IRQKGMTFRELACLARCNGLRVVAKRADQ-------------VSREEFLNDLRTVTAS-
--EDTHMVVSFSRATLSQT-GDGHFSPIGAYHPEKN-QALVLDTARFKYPSYFCDANLLYEAMQP-IDKETGLPRGYFIL
TKG
>Mucor circinelloides                   
TPDDLKNTFYQRELP-TTLVRFASPGGKKLFREAMDDGHAEGFFPLTGNFTTQSEPAYCGPSSLAMVLNALEVDPKRRWK
GNWRWFSDEFLQCCSSKED--MKKNGITFDNFACLAKSH-CDVQVNRAFD-------------FTFEQFKKDVEMITST-
--SDKFMVISFSRKVLGQT-GDGHFSPIGAYNSEEG-KVLILDTARYKYPSYWCPIETLYESMKP-VDKETGLPRGYFVL
SYD
>Rhizopus oryzae                
PEDDLKNTFYQRELP-VTLVRFASPEGKKLFREAMDDGYAEGFFPLTGNFTTQSEPSYCGPSSLAMVLNALEVDPKRKWK
GNWRWFSDEFLHCCSSKED--MKKNGITFDNFACLAKCH-CDVQVKRAFD-------------FSFEEFKRDVELVTST-
--SEKFMIISFSRKTLGQT-GDGHFSPIGAYNAKTN-MVLVLDTARYKYPSYWCSIDTLFESMNP-IDKETGRPRGYFVL
SYN
>Lichtheimia corymbifera             
PSPDLKNTFYQRQLP-ETLVRFSSNQGKQLFRSAMEAGHAEGFFPLTGNFTTQSEPAYCGPSSLAMVLNALEVDPKQRWK
GNWRWYSDELLDCCSSKEE--MKKNGITFDKFACLAKCH-SDVVVKRGND-------------FTLEEFVRDVQDVTMR-
--SDKFMVISFSRKTLGQT-GDGHFSPIGAYHPESG-MVLVLDTARYKYPSYWCPVDVLYESMKP-IDKETGRPRGYFLL
SYD
>Phycomyces blakesleeanus              
PNPDLETTFYQRELP-ANLVRLASPEGKQLFRDAMENGQAEGFFPLSGNYTTQSEPSYCGPSSLAMVLNALEVDPKRRWK
GVWRWYSDELLDCCATQED--MKKNGITFNEFACLAKCH-CDVVVKRASE-------------ITLEEFKQDVESVTSR-
--SDQFMVISFCRKTLGQT-GDGHFSPIAAYNSEEE-MVLVLDTARFKYPSFWCPLETLYESMKP-IDKETGRPRGYFLL
SYD
>Rhizophagus irregularis             
QPPPPQITFQGRKLP-DHLINLASPSGKELFKQALNESYAEGYFNLSSCFSHQMEPAYCGLSSLSIVLNALQVTGAPVWK
GPWRWWYDELLNCCAEIEE--VKKSGVTFDQFACLARCH-CYTVAKRANK-------------VSKEEFISDLKAVCSR-
--SDIFMIISFSRQALQQT-GDGHFSPIGAYNHEQN-MALVLDTARFKYPSYFASADLLYEAMLP-LDKETNLPRGYFLL
SSY
>Mortierella verticillata                   
DNLNLKNSFYRRKLP-EHLVSFTSPKGKQLFRQMLESGYGEGYFSLVGNFTTQSEPAFCGPSSLAMVLNSLEVDPQRQWK
GAWRWYSDELLECCAPADQ--VKAKGITFNQFACLSKCH-CDVQVRRANQ-------------VSLEQFKKDLEMVCSR-
--DDIHMVVSFSRKALGQT-GDGHFSPIGGYVPSAG-MVLVLDTARFKYPSYFVSVKELWKSLFP-IDVETGSSRGYFLL
SAN
>Coemansia reversa              
--YIPEKSFYRRELP-TSLVSFTSAAGRKLFKESLNEGYAEGYFNLAGNFTVQSEPAYCGPSSLAMVLNALEVDPGRTWK
GVWRWYSDELLESCRTESD--LKANGITFDQFLCLASSH-AQVIAKRGAE-------------ASREEFLSDIKYVTQR-
--VDVFMVLSFSRKHLGQT-GDGHFSPIGAYHPASN-KALVLDSARYKYPSWFGDVDELYNSLQP-VDTETGLPRGYFLI
SRK
>Mortierella verticillata           
MESVLNSTFYRRELP-PHLDSFTSASGKRLFKDMILEGTGENFFRMFTSFNTQSDPAFCGVSSLSMVLNALEIDPRKQWR
GVWRWYSDEQLDCCASIEE--MKLKGITFNQFACLARCH-AKVIVKRADR-------------HSLEEFRRDVQMVSQS-
--SDYQLVISFSRAALGQT-GSGHFSPIGGYHAGED-KVLVLDTARFKYPPFWATVAELWESLLP-EDPETGLCRGYFVI
SAT
>Rhizopus oryzae          
---------MFKEQE-VDLVKFTSAEGKRLFRGAMIQGQAESFFKLMGNFSTQSAPTHGGVSSLAMVLNALEIDPKRIWK
GNWRWFSSEQMKTCSSAES--IQEHGIPFDEFTCLAQIY-CQVEPYRA---------------KDYQTFLSHLEIITSD-
--AKSQMVVHYSRSALGQPDILAHFSPIGGYNKEED-QVLIMDVARGKYPSVWVKTRDLYDAMRMQSIEESGRARGYFIL
SNP
>Rhizopus oryzae              
PNHFQLFDKQSQKQD-VFLVNFTSPEGKRLFRGAMIQGQAESFFKLVGNFSSQSSLTQGGVSSLAMVLNALEIDPKRIWK
GNWRWFSSEQMTTCSSAES--VGEQGIPFDEFTCLAQHY-CRVEPYRV---------------QGYQDFLSHLESVTSN-
--TTNQIVVHYSRSALGQPDHVAQFSPIGGYNKNED-QVLIMDVARGKYPSVWVKTKDLYHAMMVKSREEAGRSRGYFIL
SN-
>Mucor circinelloides     
ASFQLFDFTNRNKED-VHLVKFTSVEGKRLFRNAMVQGHAESFFKLMGNFSTQSSPSHGGVSSLAMVLNALEIDPKRTWK
GNWRWFSSEQMKTCSPAES--IQEHGIPFDEFTCLAQTH-CKVQPRRG---------------VSYSQFLSDLETVTSD-
--TTSQMVVNYSRACLGQQDHFAHFSPIGGYNKAEG-QVLIMDVARGKYPSVWVHTKDLFRAMMTSSKEEAGRSRGYFVL
SNY
>Phycomyces blakesleeanus 
PPYLPLFAFVAPKPL-VNLVDFTSTEGKRLFRGAMDQGQAESFFKLMGNFSTQSSPALAGVSSLAMALNALEIDPKRIWK
GNWRWFSGDQLKTCSPKES--VYKRGIPFDEFTCLAQTH-CSVEPKRASV-------------GGYNQFLVDLERVTSN-
--PDSQMVVNYARSHLGQQ-GEGHFSPIGGHNTKDG-MTLIMDVARVKYPSVWVDSRTLYESMLLQ--EESGGSRGYFVL
TPG
>Rozella allomyis               
--------FYRRPLP-NHLIAFSSEKGKELFKQSLKQGYTENYFKLVGNFSSQSEPAYCGLASLVTVLNSFEIDPGKTWK
GIWRWYSEEMLDCCSPLSY--IKQNGITFQEFKCLAHCNGLQVSSFHPSE-------------SSLEQFRAAIAATCQS-
--SEQHLVVSFGRKSLGQT-GDGHFSPIAAYSREHD-SVLVLEVARFKYPCYWVDVEMLWRAMHDT-DSVTGRQRGYFVL
KRD
>Fonticula alba                   
SSAAEATTFYRRPLP-EILVSFQSDEGKRHFRNAMETKYLEGYFGLASNFLTQAEPAFCGPACLAMVLNTFGIDPGRKWK
GNWRWFSEEMLDCCAPRSR--ILESGITFSEFACLAQCNGLHAESHLAEQ-------------SSYEEFLSAIKRACSS-
--EDTVCVISYSRATLQQT-GDGHFSPIGAYDPIEN-KALVLDVARFKYPSYWVPVDLLWESLRPC-DSVTGRSRGYFLL
SRS
